# Supplementary material for: Random intercept EFA of personality scales
Source: J Res Pers. 2014 Dec;53:1–4. doi: 10.1016/j.jrp.2014.07.001 (PMC4251787; doi:10.1016/j.jrp.2014.07.001)
Supplement: Supplementary data 1 [file mmc1.xls]

## Sheet: NEO-FFI scale (EFA)
STANDARDIZED MODEL RESULTS																				% of factor loadings <|.10|	0.43
STDYX Standardization											congruence c:		0.779679							% of factor loadings >|.40|	0.116667
Quartimin Rotation, MLR estimation, n=2411											Pearson's r:		0.747403
				Two-Tailed
	Estimate	S.E.	Est./S.E.	P-Value								Note: values >|.30| in red
												absolute values, columns rearranged						perfect simple structure matrix
F1 BY						F1	F2	F3	F4	F5		F2 (N)	F1 (E)	F5 (O)	F4 (A)	F3 (C)
FR41_21	-0.038	0.025	-1.504	0.133		-0.038	0.51	0.109	0.032	0.024		0.51	0.038	0.024	0.032	0.109		1	0	0	0	0
FR41_2	0.556	0.024	23.388	0		0.556	-0.034	-0.118	0.054	-0.034		0.034	0.556	0.034	0.054	0.118		0	1	0	0	0
FR41_3	-0.015	0.026	-0.596	0.551		-0.015	-0.121	0.364	0.071	0.176		0.121	0.015	0.176	0.071	0.364		0	0	1	0	0
FR41_4	0.235	0.029	8.188	0		0.235	0.064	0.337	-0.314	-0.07		0.064	0.235	0.07	0.314	0.337		0	0	0	1	0
FR41_5	-0.129	0.025	-5.227	0		-0.129	-0.078	0.545	-0.152	-0.015		0.078	0.129	0.015	0.152	0.545		0	0	0	0	1
FR41_6	-0.059	0.021	-2.797	0.005		-0.059	0.546	-0.12	-0.038	0.083		0.546	0.059	0.083	0.038	0.12		1	0	0	0	0
FR41_7	0.627	0.021	30.144	0		0.627	0.06	-0.066	-0.09	-0.032		0.06	0.627	0.032	0.09	0.066		0	1	0	0	0
FR41_8	0.09	0.019	4.758	0		0.09	0.159	0.1	0.027	0.615		0.159	0.09	0.615	0.027	0.1		0	0	1	0	0
FR41_9	0	0.028	0.012	0.991		0	0.232	-0.26	0.361	0.044		0.232	0	0.044	0.361	0.26		0	0	0	1	0
FR41_10	0.004	0.024	0.147	0.884		0.004	-0.069	0.488	-0.011	0.014		0.069	0.004	0.014	0.011	0.488		0	0	0	0	1
FR41_11	-0.018	0.022	-0.829	0.407		-0.018	0.611	0.05	0.017	-0.021		0.611	0.018	0.021	0.017	0.05		1	0	0	0	0
FR41_12	-0.45	0.029	-15.567	0		-0.45	0.24	0.139	0.178	0.077		0.24	0.45	0.077	0.178	0.139		0	1	0	0	0
FR41_13	0.048	0.028	1.703	0.088		0.048	0.082	0.242	-0.027	-0.46		0.082	0.048	0.46	0.027	0.242		0	0	1	0	0
FR41_14	-0.081	0.025	-3.22	0.001		-0.081	0.121	-0.06	0.546	-0.076		0.121	0.081	0.076	0.546	0.06		0	0	0	1	0
FR41_15	0.104	0.027	3.813	0		0.104	0.243	-0.306	-0.034	0.11		0.243	0.104	0.11	0.034	0.306		0	0	0	0	1
FR41_16	0.25	0.029	8.716	0		0.25	-0.214	0.115	0.026	0.145		0.214	0.25	0.145	0.026	0.115		1	0	0	0	0
FR41_17	0.485	0.024	20.433	0		0.485	-0.058	0.199	-0.168	-0.061		0.058	0.485	0.061	0.168	0.199		0	1	0	0	0
FR41_18	0.114	0.028	4.147	0		0.114	0.212	0.174	-0.005	0.195		0.212	0.114	0.195	0.005	0.174		0	0	1	0	0
FR41_19	0.273	0.029	9.548	0		0.273	0.179	0.252	-0.285	0.019		0.179	0.273	0.019	0.285	0.252		0	0	0	1	0
FR41_20	0.047	0.019	2.474	0.013		0.047	0.007	0.681	-0.088	-0.007		0.007	0.047	0.007	0.088	0.681		0	0	0	0	1
FR41_1	0.217	0.029	7.454	0		0.217	-0.324	0.094	0.15	0.17		0.324	0.217	0.17	0.15	0.094		1	0	0	0	0
FR41_22	0.375	0.03	12.676	0		0.375	-0.154	-0.133	0.303	-0.082		0.154	0.375	0.082	0.303	0.133		0	1	0	0	0
FR41_23	0.021	0.023	0.897	0.37		0.021	-0.009	0.045	0.205	0.534		0.009	0.021	0.534	0.205	0.045		0	0	1	0	0
FR41_24	-0.031	0.025	-1.265	0.206		-0.031	0.158	-0.076	0.487	0.09		0.158	0.031	0.09	0.487	0.076		0	0	0	1	0
FR41_25	0.107	0.027	3.896	0		0.107	-0.078	0.464	0.271	-0.121		0.078	0.107	0.121	0.271	0.464		0	0	0	0	1
FR41_26	-0.081	0.02	-3.994	0		-0.081	0.633	-0.061	0.006	0.038		0.633	0.081	0.038	0.006	0.061		1	0	0	0	0
FR41_27	-0.097	0.029	-3.336	0.001		-0.097	0.207	0.247	0.191	0.095		0.207	0.097	0.095	0.191	0.247		0	1	0	0	0
FR41_28	0.348	0.026	13.136	0		0.348	0.03	-0.079	0.134	-0.311		0.03	0.348	0.311	0.134	0.079		0	0	1	0	0
FR41_29	0.074	0.028	2.603	0.009		0.074	0.21	0.281	0.085	0.137		0.21	0.074	0.137	0.085	0.281		0	0	0	1	0
FR41_30	0.138	0.025	5.565	0		0.138	0.281	-0.435	0.093	-0.007		0.281	0.138	0.007	0.093	0.435		0	0	0	0	1
FR41_31	0.179	0.03	5.865	0		0.179	-0.327	0.131	0.188	0.2		0.327	0.179	0.2	0.188	0.131		1	0	0	0	0
FR41_32	0.372	0.033	11.27	0		0.372	-0.095	-0.032	0.366	-0.103		0.095	0.372	0.103	0.366	0.032		0	1	0	0	0
FR41_33	-0.04	0.029	-1.393	0.164		-0.04	0.03	-0.061	0.307	0.222		0.03	0.04	0.222	0.307	0.061		0	0	1	0	0
FR41_34	0.38	0.025	14.913	0		0.38	0.016	0.275	-0.238	-0.022		0.016	0.38	0.022	0.238	0.275		0	0	0	1	0
FR41_35	0.152	0.031	4.978	0		0.152	-0.057	0.41	0.307	-0.067		0.057	0.152	0.067	0.307	0.41		0	0	0	0	1
FR41_36	0.034	0.026	1.313	0.189		0.034	0.501	0.06	0.197	0.104		0.501	0.034	0.104	0.197	0.06		1	0	0	0	0
FR41_37	0.653	0.021	30.696	0		0.653	-0.095	0.11	-0.08	0.03		0.095	0.653	0.03	0.08	0.11		0	1	0	0	0
FR41_38	-0.145	0.028	-5.173	0		-0.145	0.06	0.168	-0.069	-0.146		0.06	0.145	0.146	0.069	0.168		0	0	1	0	0
FR41_39	-0.162	0.025	-6.477	0		-0.162	0.118	-0.07	0.591	0.035		0.118	0.162	0.035	0.591	0.07		0	0	0	1	0
FR41_40	0.071	0.021	3.445	0.001		0.071	-0.035	0.653	-0.075	0.017		0.035	0.071	0.017	0.075	0.653		0	0	0	0	1
FR41_41	-0.088	0.022	-3.929	0		-0.088	0.586	-0.127	0.004	0.05		0.586	0.088	0.05	0.004	0.127		1	0	0	0	0
FR41_42	-0.351	0.027	-12.878	0		-0.351	0.365	0.043	0.162	0.074		0.365	0.351	0.074	0.162	0.043		0	1	0	0	0
FR41_43	0.059	0.026	2.28	0.023		0.059	0.186	0.101	0.108	-0.503		0.186	0.059	0.503	0.108	0.101		0	0	1	0	0
FR41_44	-0.044	0.027	-1.599	0.11		-0.044	-0.087	0.295	0.393	0.133		0.087	0.044	0.133	0.393	0.295		0	0	0	1	0
FR41_45	0.192	0.025	7.841	0		0.192	0.265	-0.451	0.149	0.034		0.265	0.192	0.034	0.149	0.451		0	0	0	0	1
FR41_46	0.323	0.029	11.267	0		0.323	-0.348	0.051	0.085	0.166		0.348	0.323	0.166	0.085	0.051		1	0	0	0	0
FR41_47	0.278	0.032	8.613	0		0.278	0.143	-0.189	0.329	-0.074		0.143	0.278	0.074	0.329	0.189		0	1	0	0	0
FR41_48	0.059	0.024	2.523	0.012		0.059	0.149	0.047	0.061	0.478		0.149	0.059	0.478	0.061	0.047		0	0	1	0	0
FR41_49	0.188	0.028	6.687	0		0.188	0.206	0.398	-0.342	-0.18		0.206	0.188	0.18	0.342	0.398		0	0	0	1	0
FR41_50	0.094	0.02	4.749	0		0.094	-0.016	0.639	0.078	0.045		0.016	0.094	0.045	0.078	0.639		0	0	0	0	1
FR41_51	-0.022	0.022	-0.987	0.324		-0.022	0.586	-0.117	0.012	0.001		0.586	0.022	0.001	0.012	0.117		1	0	0	0	0
FR41_52	0.414	0.029	14.429	0		0.414	-0.195	0.202	0.244	-0.121		0.195	0.414	0.121	0.244	0.202		0	1	0	0	0
FR41_53	0.256	0.028	9.239	0		0.256	-0.079	0.277	0.207	-0.344		0.079	0.256	0.344	0.207	0.277		0	0	1	0	0
FR41_54	0.11	0.027	4.064	0		0.11	-0.036	0.054	0.287	0.114		0.036	0.11	0.114	0.287	0.054		0	0	0	1	0
FR41_55	0.117	0.023	5.181	0		0.117	0.246	-0.516	0.199	-0.009		0.246	0.117	0.009	0.199	0.516		0	0	0	0	1
FR41_56	0.127	0.024	5.223	0		0.127	0.495	-0.037	0.051	-0.088		0.495	0.127	0.088	0.051	0.037		1	0	0	0	0
FR41_57	-0.051	0.031	-1.637	0.102		-0.051	0.279	0.193	-0.032	0.187		0.279	0.051	0.187	0.032	0.193		0	1	0	0	0
FR41_58	0.169	0.029	5.728	0		0.169	0.026	-0.036	0.308	-0.443		0.026	0.169	0.443	0.308	0.036		0	0	1	0	0
FR41_59	-0.011	0.027	-0.417	0.676		-0.011	0.075	-0.197	0.49	-0.035		0.075	0.011	0.035	0.49	0.197		0	0	0	1	0
FR41_60	0.011	0.027	0.412	0.681		0.011	-0.053	0.421	0.366	-0.193		0.053	0.011	0.193	0.366	0.421		0	0	0	0	1
F2 BY
FR41_21	0.51	0.022	22.863	0
FR41_2	-0.034	0.023	-1.505	0.132
FR41_3	-0.121	0.026	-4.683	0
FR41_4	0.064	0.022	2.872	0.004
FR41_5	-0.078	0.024	-3.24	0.001
FR41_6	0.546	0.022	24.555	0
FR41_7	0.06	0.021	2.898	0.004
FR41_8	0.159	0.021	7.432	0
FR41_9	0.232	0.026	9.085	0
FR41_10	-0.069	0.025	-2.76	0.006
FR41_11	0.611	0.02	30.743	0
FR41_12	0.24	0.025	9.504	0
FR41_13	0.082	0.025	3.284	0.001
FR41_14	0.121	0.022	5.43	0
FR41_15	0.243	0.028	8.557	0
FR41_16	-0.214	0.029	-7.461	0
FR41_17	-0.058	0.021	-2.788	0.005
FR41_18	0.212	0.026	8.286	0
FR41_19	0.179	0.024	7.511	0
FR41_20	0.007	0.019	0.393	0.695
FR41_1	-0.324	0.029	-11.103	0
FR41_22	-0.154	0.023	-6.587	0
FR41_23	-0.009	0.022	-0.419	0.675
FR41_24	0.158	0.024	6.596	0
FR41_25	-0.078	0.025	-3.087	0.002
FR41_26	0.633	0.019	32.516	0
FR41_27	0.207	0.026	7.975	0
FR41_28	0.03	0.023	1.329	0.184
FR41_29	0.21	0.027	7.755	0
FR41_30	0.281	0.027	10.293	0
FR41_31	-0.327	0.026	-12.395	0
FR41_32	-0.095	0.024	-3.99	0
FR41_33	0.03	0.026	1.155	0.248
FR41_34	0.016	0.021	0.727	0.467
FR41_35	-0.057	0.027	-2.091	0.037
FR41_36	0.501	0.023	21.342	0
FR41_37	-0.095	0.02	-4.634	0
FR41_38	0.06	0.027	2.213	0.027
FR41_39	0.118	0.02	5.941	0
FR41_40	-0.035	0.019	-1.805	0.071
FR41_41	0.586	0.022	26.205	0
FR41_42	0.365	0.026	14.098	0
FR41_43	0.186	0.023	7.965	0
FR41_44	-0.087	0.026	-3.368	0.001
FR41_45	0.265	0.026	10.137	0
FR41_46	-0.348	0.029	-11.93	0
FR41_47	0.143	0.026	5.562	0
FR41_48	0.149	0.024	6.19	0
FR41_49	0.206	0.02	10.183	0
FR41_50	-0.016	0.019	-0.854	0.393
FR41_51	0.586	0.021	28.02	0
FR41_52	-0.195	0.022	-8.722	0
FR41_53	-0.079	0.022	-3.531	0
FR41_54	-0.036	0.026	-1.377	0.169
FR41_55	0.246	0.024	10.304	0
FR41_56	0.495	0.023	21.678	0
FR41_57	0.279	0.027	10.477	0
FR41_58	0.026	0.021	1.201	0.23
FR41_59	0.075	0.021	3.481	0
FR41_60	-0.053	0.023	-2.259	0.024
F3 BY
FR41_21	0.109	0.022	5.091	0
FR41_2	-0.118	0.023	-5.234	0
FR41_3	0.364	0.024	15.468	0
FR41_4	0.337	0.032	10.424	0
FR41_5	0.545	0.026	20.744	0
FR41_6	-0.12	0.022	-5.411	0
FR41_7	-0.066	0.02	-3.244	0.001
FR41_8	0.1	0.02	4.957	0
FR41_9	-0.26	0.034	-7.752	0
FR41_10	0.488	0.025	19.917	0
FR41_11	0.05	0.019	2.611	0.009
FR41_12	0.139	0.022	6.339	0
FR41_13	0.242	0.026	9.494	0
FR41_14	-0.06	0.029	-2.037	0.042
FR41_15	-0.306	0.03	-10.085	0
FR41_16	0.115	0.027	4.321	0
FR41_17	0.199	0.025	7.983	0
FR41_18	0.174	0.026	6.785	0
FR41_19	0.252	0.032	7.988	0
FR41_20	0.681	0.019	35.806	0
FR41_1	0.094	0.027	3.488	0
FR41_22	-0.133	0.027	-4.937	0
FR41_23	0.045	0.024	1.879	0.06
FR41_24	-0.076	0.03	-2.511	0.012
FR41_25	0.464	0.03	15.706	0
FR41_26	-0.061	0.02	-3.05	0.002
FR41_27	0.247	0.024	10.184	0
FR41_28	-0.079	0.023	-3.4	0.001
FR41_29	0.281	0.026	10.652	0
FR41_30	-0.435	0.029	-14.865	0
FR41_31	0.131	0.026	4.97	0
FR41_32	-0.032	0.029	-1.125	0.261
FR41_33	-0.061	0.029	-2.126	0.034
FR41_34	0.275	0.029	9.548	0
FR41_35	0.41	0.031	13.044	0
FR41_36	0.06	0.025	2.384	0.017
FR41_37	0.11	0.02	5.376	0
FR41_38	0.168	0.027	6.196	0
FR41_39	-0.07	0.032	-2.235	0.025
FR41_40	0.653	0.019	34.778	0
FR41_41	-0.127	0.022	-5.751	0
FR41_42	0.043	0.022	1.923	0.055
FR41_43	0.101	0.024	4.223	0
FR41_44	0.295	0.029	10.253	0
FR41_45	-0.451	0.029	-15.623	0
FR41_46	0.051	0.025	2.004	0.045
FR41_47	-0.189	0.032	-5.917	0
FR41_48	0.047	0.023	2.031	0.042
FR41_49	0.398	0.034	11.82	0
FR41_50	0.639	0.019	33.952	0
FR41_51	-0.117	0.023	-5.091	0
FR41_52	0.202	0.027	7.571	0
FR41_53	0.277	0.027	10.373	0
FR41_54	0.054	0.028	1.935	0.053
FR41_55	-0.516	0.027	-19.177	0
FR41_56	-0.037	0.023	-1.608	0.108
FR41_57	0.193	0.027	7.033	0
FR41_58	-0.036	0.026	-1.369	0.171
FR41_59	-0.197	0.034	-5.823	0
FR41_60	0.421	0.03	13.975	0
F4 BY
FR41_21	0.032	0.021	1.532	0.126
FR41_2	0.054	0.029	1.878	0.06
FR41_3	0.071	0.024	2.953	0.003
FR41_4	-0.314	0.034	-9.322	0
FR41_5	-0.152	0.026	-5.964	0
FR41_6	-0.038	0.02	-1.899	0.058
FR41_7	-0.09	0.024	-3.721	0
FR41_8	0.027	0.022	1.243	0.214
FR41_9	0.361	0.028	12.95	0
FR41_10	-0.011	0.027	-0.422	0.673
FR41_11	0.017	0.019	0.902	0.367
FR41_12	0.178	0.024	7.533	0
FR41_13	-0.027	0.03	-0.884	0.377
FR41_14	0.546	0.024	23.108	0
FR41_15	-0.034	0.026	-1.275	0.202
FR41_16	0.026	0.026	0.989	0.323
FR41_17	-0.168	0.031	-5.379	0
FR41_18	-0.005	0.027	-0.173	0.863
FR41_19	-0.285	0.033	-8.621	0
FR41_20	-0.088	0.028	-3.136	0.002
FR41_1	0.15	0.025	5.93	0
FR41_22	0.303	0.026	11.714	0
FR41_23	0.205	0.025	8.086	0
FR41_24	0.487	0.023	21.3	0
FR41_25	0.271	0.031	8.677	0
FR41_26	0.006	0.017	0.37	0.712
FR41_27	0.191	0.026	7.316	0
FR41_28	0.134	0.028	4.86	0
FR41_29	0.085	0.027	3.119	0.002
FR41_30	0.093	0.023	3.984	0
FR41_31	0.188	0.026	7.246	0
FR41_32	0.366	0.029	12.653	0
FR41_33	0.307	0.026	11.922	0
FR41_34	-0.238	0.033	-7.115	0
FR41_35	0.307	0.03	10.334	0
FR41_36	0.197	0.023	8.407	0
FR41_37	-0.08	0.027	-2.896	0.004
FR41_38	-0.069	0.027	-2.531	0.011
FR41_39	0.591	0.024	24.49	0
FR41_40	-0.075	0.027	-2.83	0.005
FR41_41	0.004	0.018	0.209	0.835
FR41_42	0.162	0.024	6.763	0
FR41_43	0.108	0.027	3.985	0
FR41_44	0.393	0.025	15.58	0
FR41_45	0.149	0.024	6.304	0
FR41_46	0.085	0.025	3.369	0.001
FR41_47	0.329	0.03	10.862	0
FR41_48	0.061	0.024	2.594	0.009
FR41_49	-0.342	0.038	-9.1	0
FR41_50	0.078	0.026	2.985	0.003
FR41_51	0.012	0.019	0.636	0.525
FR41_52	0.244	0.031	7.749	0
FR41_53	0.207	0.031	6.571	0
FR41_54	0.287	0.024	12.192	0
FR41_55	0.199	0.024	8.304	0
FR41_56	0.051	0.022	2.276	0.023
FR41_57	-0.032	0.028	-1.136	0.256
FR41_58	0.308	0.028	11.064	0
FR41_59	0.49	0.027	18.474	0
FR41_60	0.366	0.027	13.351	0
F5 BY
FR41_21	0.024	0.023	1.029	0.303
FR41_2	-0.034	0.024	-1.394	0.163
FR41_3	0.176	0.025	6.957	0
FR41_4	-0.07	0.023	-3.049	0.002
FR41_5	-0.015	0.022	-0.668	0.504
FR41_6	0.083	0.02	4.068	0
FR41_7	-0.032	0.02	-1.639	0.101
FR41_8	0.615	0.021	28.901	0
FR41_9	0.044	0.022	2.045	0.041
FR41_10	0.014	0.026	0.553	0.58
FR41_11	-0.021	0.021	-0.995	0.32
FR41_12	0.077	0.026	3.025	0.002
FR41_13	-0.46	0.03	-15.555	0
FR41_14	-0.076	0.022	-3.377	0.001
FR41_15	0.11	0.028	3.966	0
FR41_16	0.145	0.027	5.431	0
FR41_17	-0.061	0.021	-2.968	0.003
FR41_18	0.195	0.029	6.814	0
FR41_19	0.019	0.026	0.724	0.469
FR41_20	-0.007	0.017	-0.404	0.686
FR41_1	0.17	0.028	6.164	0
FR41_22	-0.082	0.024	-3.406	0.001
FR41_23	0.534	0.025	20.965	0
FR41_24	0.09	0.024	3.738	0
FR41_25	-0.121	0.026	-4.657	0
FR41_26	0.038	0.018	2.178	0.029
FR41_27	0.095	0.031	3.098	0.002
FR41_28	-0.311	0.026	-12.067	0
FR41_29	0.137	0.028	4.937	0
FR41_30	-0.007	0.024	-0.288	0.773
FR41_31	0.2	0.026	7.642	0
FR41_32	-0.103	0.028	-3.726	0
FR41_33	0.222	0.028	7.855	0
FR41_34	-0.022	0.022	-0.987	0.323
FR41_35	-0.067	0.027	-2.474	0.013
FR41_36	0.104	0.023	4.466	0
FR41_37	0.03	0.017	1.777	0.076
FR41_38	-0.146	0.029	-5.08	0
FR41_39	0.035	0.022	1.618	0.106
FR41_40	0.017	0.019	0.915	0.36
FR41_41	0.05	0.019	2.663	0.008
FR41_42	0.074	0.024	3.072	0.002
FR41_43	-0.503	0.029	-17.333	0
FR41_44	0.133	0.028	4.675	0
FR41_45	0.034	0.022	1.499	0.134
FR41_46	0.166	0.027	6.277	0
FR41_47	-0.074	0.026	-2.815	0.005
FR41_48	0.478	0.024	19.915	0
FR41_49	-0.18	0.023	-7.763	0
FR41_50	0.045	0.018	2.57	0.01
FR41_51	0.001	0.019	0.059	0.953
FR41_52	-0.121	0.025	-4.908	0
FR41_53	-0.344	0.027	-12.9	0
FR41_54	0.114	0.026	4.319	0
FR41_55	-0.009	0.02	-0.444	0.657
FR41_56	-0.088	0.026	-3.421	0.001
FR41_57	0.187	0.031	5.996	0
FR41_58	-0.443	0.03	-14.852	0
FR41_59	-0.035	0.024	-1.444	0.149
FR41_60	-0.193	0.025	-7.835	0

## Sheet: NEO-FFI scale (RI-EFA)
STANDARDIZED MODEL RESULTS																				% of factor loadings <|.10|	0.476667
STDYX Standardization													congruence c:		0.839046					% of factor loadings >|.40|	0.13
Quartimin Rotation, MLR estimation, n=2411													Pearson's r:		0.829858
				Two-Tailed
	Estimate	S.E.	Est./S.E.	P-Value										Note: values >|.30| in red
														absolute values, columns rearranged						perfect simple structure matrix
F1 BY						F1	F2	F3	F4	F5	RI/ARS			F2 (N)	F1 (E)	F3 (O)	F5 (A)	F4 (C)
FR41_21	-0.006	0.028	-0.206	0.837		-0.006	0.524	-0.058	0.123	0.009	0.158	0.024964		0.524	0.006	0.058	0.009	0.123		1	0	0	0	0
FR41_2	0.528	0.026	20.008	0		0.528	-0.05	0.029	-0.092	0.007	0.163	0.026569		0.05	0.528	0.029	0.007	0.092		0	1	0	0	0
FR41_3	-0.093	0.03	-3.141	0.002		-0.093	-0.192	-0.138	0.289	-0.002	0.152	0.023104		0.192	0.093	0.138	0.002	0.289		0	0	1	0	0
FR41_4	0.111	0.044	2.537	0.011		0.111	-0.032	0.103	0.174	-0.435	0.204	0.041616		0.032	0.111	0.103	0.435	0.174		0	0	0	1	0
FR41_5	-0.187	0.037	-5.088	0		-0.187	-0.102	0.028	0.434	-0.238	0.188	0.035344		0.102	0.187	0.028	0.238	0.434		0	0	0	0	1
FR41_6	-0.05	0.024	-2.113	0.035		-0.05	0.507	-0.102	-0.136	-0.031	0.166	0.027556		0.507	0.05	0.102	0.031	0.136		1	0	0	0	0
FR41_7	0.558	0.035	15.862	0		0.558	0.004	0.043	-0.099	-0.167	0.179	0.032041		0.004	0.558	0.043	0.167	0.099		0	1	0	0	0
FR41_8	0.058	0.022	2.598	0.009		0.058	0.104	-0.614	0.093	0.009	0.139	0.019321		0.104	0.058	0.614	0.009	0.093		0	0	1	0	0
FR41_9	0.027	0.041	0.655	0.512		0.027	0.204	-0.047	-0.197	0.385	0.177	0.031329		0.204	0.027	0.047	0.385	0.197		0	0	0	1	0
FR41_10	-0.097	0.035	-2.788	0.005		-0.097	-0.147	0.032	0.374	-0.118	0.179	0.032041		0.147	0.097	0.032	0.118	0.374		0	0	0	0	1
FR41_11	0.024	0.022	1.101	0.271		0.024	0.63	-0.02	0.069	-0.002	0.158	0.024964		0.63	0.024	0.02	0.002	0.069		1	0	0	0	0
FR41_12	-0.531	0.038	-13.995	0		-0.531	0.108	-0.019	0.026	0.158	0.166	0.027556		0.108	0.531	0.019	0.158	0.026		0	1	0	0	0
FR41_13	-0.083	0.028	-2.973	0.003		-0.083	-0.035	0.543	0.082	-0.138	0.166	0.027556		0.035	0.083	0.543	0.138	0.082		0	0	1	0	0
FR41_14	-0.09	0.038	-2.368	0.018		-0.09	0.062	0.11	-0.031	0.534	0.169	0.028561		0.062	0.09	0.11	0.534	0.031		0	0	0	1	0
FR41_15	-0.014	0.029	-0.496	0.62		-0.014	0.061	-0.047	-0.441	-0.056	0.155	0.024025		0.061	0.014	0.047	0.056	0.441		0	0	0	0	1
FR41_16	0.146	0.035	4.144	0		0.146	-0.314	-0.094	0.038	-0.039	0.146	0.021316		0.314	0.146	0.094	0.039	0.038		1	0	0	0	0
FR41_17	0.393	0.039	10.2	0		0.393	-0.113	0.08	0.121	-0.273	0.191	0.036481		0.113	0.393	0.08	0.273	0.121		0	1	0	0	0
FR41_18	0.045	0.034	1.325	0.185		0.045	0.131	-0.172	0.105	-0.068	0.16	0.0256		0.131	0.045	0.172	0.068	0.105		0	0	1	0	0
FR41_19	0.17	0.043	3.985	0		0.17	0.092	0.006	0.122	-0.385	0.168	0.028224		0.092	0.17	0.006	0.385	0.122		0	0	0	1	0
FR41_20	-0.02	0.034	-0.598	0.55		-0.02	-0.016	0.018	0.587	-0.215	0.198	0.039204		0.016	0.02	0.018	0.215	0.587		0	0	0	0	1
FR41_1	0.072	0.03	2.375	0.018		0.072	-0.486	-0.088	-0.014	0.08	0.157	0.024649		0.486	0.072	0.088	0.08	0.014		1	0	0	0	0
FR41_22	0.35	0.034	10.259	0		0.35	-0.182	0.1	-0.092	0.27	0.162	0.026244		0.182	0.35	0.1	0.27	0.092		0	1	0	0	0
FR41_23	-0.039	0.027	-1.422	0.155		-0.039	-0.104	-0.496	0.023	0.19	0.152	0.023104		0.104	0.039	0.496	0.19	0.023		0	0	1	0	0
FR41_24	-0.045	0.036	-1.257	0.209		-0.045	0.091	-0.06	-0.047	0.48	0.162	0.026244		0.091	0.045	0.06	0.48	0.047		0	0	0	1	0
FR41_25	0.136	0.029	4.694	0		0.136	-0.006	0.098	0.53	0.201	0.176	0.030976		0.006	0.136	0.098	0.201	0.53		0	0	0	0	1
FR41_26	-0.075	0.024	-3.127	0.002		-0.075	0.592	-0.057	-0.086	-0.002	0.159	0.025281		0.592	0.075	0.057	0.002	0.086		1	0	0	0	0
FR41_27	-0.178	0.032	-5.56	0		-0.178	0.099	-0.047	0.164	0.125	0.163	0.026569		0.099	0.178	0.047	0.125	0.164		0	1	0	0	0
FR41_28	0.335	0.028	12.115	0		0.335	0.025	0.314	-0.061	0.091	0.138	0.019044		0.025	0.335	0.314	0.091	0.061		0	0	1	0	0
FR41_29	0.031	0.035	0.905	0.366		0.031	0.162	-0.123	0.243	0.018	0.163	0.026569		0.162	0.031	0.123	0.018	0.243		0	0	0	1	0
FR41_30	0.044	0.028	1.573	0.116		0.044	0.115	0.067	-0.532	0.088	0.162	0.026244		0.115	0.044	0.067	0.088	0.532		0	0	0	0	1
FR41_31	0.061	0.031	1.966	0.049		0.061	-0.453	-0.132	0.056	0.127	0.157	0.024649		0.453	0.061	0.132	0.127	0.056		1	0	0	0	0
FR41_32	0.395	0.041	9.736	0		0.395	-0.067	0.092	0.063	0.335	0.174	0.030276		0.067	0.395	0.092	0.335	0.063		0	1	0	0	0
FR41_33	-0.103	0.037	-2.82	0.005		-0.103	-0.082	-0.175	-0.095	0.293	0.178	0.031684		0.082	0.103	0.175	0.293	0.095		0	0	1	0	0
FR41_34	0.294	0.039	7.547	0		0.294	-0.032	0.029	0.183	-0.342	0.216	0.046656		0.032	0.294	0.029	0.342	0.183		0	0	0	1	0
FR41_35	0.234	0.034	6.853	0		0.234	0.069	0.012	0.544	0.263	0.167	0.027889		0.069	0.234	0.012	0.263	0.544		0	0	0	0	1
FR41_36	0.056	0.031	1.83	0.067		0.056	0.49	-0.126	0.091	0.175	0.159	0.025281		0.49	0.056	0.126	0.175	0.091		1	0	0	0	0
FR41_37	0.578	0.04	14.587	0		0.578	-0.135	-0.019	0.081	-0.177	0.202	0.040804		0.135	0.578	0.019	0.177	0.081		0	1	0	0	0
FR41_38	-0.211	0.031	-6.876	0		-0.211	-0.012	0.179	0.059	-0.117	0.151	0.022801		0.012	0.211	0.179	0.117	0.059		0	0	1	0	0
FR41_39	-0.171	0.041	-4.129	0		-0.171	0.048	0.005	-0.039	0.592	0.167	0.027889		0.048	0.171	0.005	0.592	0.039		0	0	0	1	0
FR41_40	-0.021	0.037	-0.555	0.579		-0.021	-0.086	0.012	0.543	-0.208	0.187	0.034969		0.086	0.021	0.012	0.208	0.543		0	0	0	0	1
FR41_41	-0.109	0.027	-4.075	0		-0.109	0.509	-0.049	-0.179	-0.004	0.164	0.026896		0.509	0.109	0.049	0.004	0.179		1	0	0	0	0
FR41_42	-0.418	0.036	-11.559	0		-0.418	0.239	-0.029	-0.054	0.146	0.166	0.027556		0.239	0.418	0.029	0.146	0.054		0	1	0	0	0
FR41_43	-0.022	0.025	-0.88	0.379		-0.022	0.102	0.562	0.001	0.026	0.158	0.024964		0.102	0.022	0.562	0.026	0.001		0	0	1	0	0
FR41_44	-0.114	0.033	-3.475	0.001		-0.114	-0.174	-0.078	0.261	0.328	0.176	0.030976		0.174	0.114	0.078	0.328	0.261		0	0	0	1	0
FR41_45	0.129	0.033	3.861	0		0.129	0.134	0.008	-0.494	0.157	0.164	0.026896		0.134	0.129	0.008	0.157	0.494		0	0	0	0	1
FR41_46	0.185	0.034	5.468	0		0.185	-0.495	-0.093	-0.05	0.013	0.158	0.024964		0.495	0.185	0.093	0.013	0.05		1	0	0	0	0
FR41_47	0.343	0.044	7.723	0		0.343	0.193	0.037	-0.066	0.337	0.155	0.024025		0.193	0.343	0.037	0.337	0.066		0	1	0	0	0
FR41_48	0.002	0.027	0.057	0.955		0.002	0.059	-0.455	0.009	0.038	0.151	0.022801		0.059	0.002	0.455	0.038	0.009		0	0	1	0	0
FR41_49	0.066	0.041	1.63	0.103		0.066	0.113	0.213	0.223	-0.477	0.19	0.0361		0.113	0.066	0.213	0.477	0.223		0	0	0	1	0
FR41_50	0.056	0.026	2.127	0.033		0.056	-0.015	-0.045	0.606	-0.039	0.199	0.039601		0.015	0.056	0.045	0.039	0.606		0	0	0	0	1
FR41_51	-0.046	0.027	-1.702	0.089		-0.046	0.51	0.001	-0.168	-0.006	0.163	0.026569		0.51	0.046	0.001	0.006	0.168		1	0	0	0	0
FR41_52	0.389	0.03	13.022	0		0.389	-0.189	0.129	0.237	0.164	0.18	0.0324		0.189	0.389	0.129	0.164	0.237		0	1	0	0	0
FR41_53	0.209	0.029	7.111	0		0.209	-0.1	0.369	0.255	0.109	0.176	0.030976		0.1	0.209	0.369	0.109	0.255		0	0	1	0	0
FR41_54	0.077	0.03	2.588	0.01		0.077	-0.085	-0.088	0.06	0.254	0.161	0.025921		0.085	0.077	0.088	0.254	0.06		0	0	0	1	0
FR41_55	0.096	0.036	2.644	0.008		0.096	0.156	0.029	-0.511	0.233	0.165	0.027225		0.156	0.096	0.029	0.233	0.511		0	0	0	0	1
FR41_56	0.122	0.028	4.345	0		0.122	0.462	0.079	-0.05	0.018	0.151	0.022801		0.462	0.122	0.079	0.018	0.05		1	0	0	0	0
FR41_57	-0.162	0.036	-4.498	0		-0.162	0.139	-0.133	0.058	-0.1	0.154	0.023716		0.139	0.162	0.133	0.1	0.058		0	1	0	0	0
FR41_58	0.124	0.035	3.581	0		0.124	-0.031	0.484	-0.058	0.255	0.152	0.023104		0.031	0.124	0.484	0.255	0.058		0	0	1	0	0
FR41_59	0.02	0.045	0.447	0.655		0.02	0.06	0.039	-0.118	0.506	0.167	0.027889		0.06	0.02	0.039	0.506	0.118		0	0	0	1	0
FR41_60	0.01	0.034	0.287	0.774		0.01	-0.036	0.2	0.446	0.288	0.163	0.026569		0.036	0.01	0.2	0.288	0.446		0	0	0	0	1
						Variance explained by acquiescence						0.0282857
F2 BY
FR41_21	0.524	0.027	19.423	0
FR41_2	-0.05	0.028	-1.813	0.07
FR41_3	-0.192	0.032	-6.06	0
FR41_4	-0.032	0.027	-1.191	0.234
FR41_5	-0.102	0.03	-3.417	0.001
FR41_6	0.507	0.027	18.553	0
FR41_7	0.004	0.028	0.146	0.884
FR41_8	0.104	0.023	4.535	0
FR41_9	0.204	0.028	7.306	0
FR41_10	-0.147	0.033	-4.474	0
FR41_11	0.63	0.023	27.628	0
FR41_12	0.108	0.031	3.464	0.001
FR41_13	-0.035	0.026	-1.342	0.18
FR41_14	0.062	0.026	2.44	0.015
FR41_15	0.061	0.032	1.948	0.051
FR41_16	-0.314	0.038	-8.232	0
FR41_17	-0.113	0.027	-4.18	0
FR41_18	0.131	0.034	3.85	0
FR41_19	0.092	0.03	3.05	0.002
FR41_20	-0.016	0.026	-0.631	0.528
FR41_1	-0.486	0.034	-14.367	0
FR41_22	-0.182	0.029	-6.242	0
FR41_23	-0.104	0.027	-3.887	0
FR41_24	0.091	0.029	3.168	0.002
FR41_25	-0.006	0.024	-0.272	0.785
FR41_26	0.592	0.025	23.229	0
FR41_27	0.099	0.033	3.024	0.002
FR41_28	0.025	0.026	0.974	0.33
FR41_29	0.162	0.037	4.345	0
FR41_30	0.115	0.031	3.746	0
FR41_31	-0.453	0.032	-13.974	0
FR41_32	-0.067	0.026	-2.57	0.01
FR41_33	-0.082	0.032	-2.545	0.011
FR41_34	-0.032	0.026	-1.252	0.211
FR41_35	0.069	0.024	2.871	0.004
FR41_36	0.49	0.031	15.94	0
FR41_37	-0.135	0.031	-4.377	0
FR41_38	-0.012	0.033	-0.366	0.714
FR41_39	0.048	0.021	2.28	0.023
FR41_40	-0.086	0.03	-2.85	0.004
FR41_41	0.509	0.03	17.043	0
FR41_42	0.239	0.033	7.197	0
FR41_43	0.102	0.026	3.933	0
FR41_44	-0.174	0.033	-5.32	0
FR41_45	0.134	0.031	4.334	0
FR41_46	-0.495	0.036	-13.863	0
FR41_47	0.193	0.031	6.159	0
FR41_48	0.059	0.027	2.161	0.031
FR41_49	0.113	0.023	5.016	0
FR41_50	-0.015	0.024	-0.65	0.516
FR41_51	0.51	0.03	17.106	0
FR41_52	-0.189	0.028	-6.714	0
FR41_53	-0.1	0.027	-3.705	0
FR41_54	-0.085	0.034	-2.53	0.011
FR41_55	0.156	0.028	5.573	0
FR41_56	0.462	0.03	15.509	0
FR41_57	0.139	0.036	3.81	0
FR41_58	-0.031	0.025	-1.263	0.206
FR41_59	0.06	0.025	2.363	0.018
FR41_60	-0.036	0.027	-1.311	0.19
F3 BY
FR41_21	-0.058	0.024	-2.471	0.013
FR41_2	0.029	0.026	1.111	0.267
FR41_3	-0.138	0.026	-5.376	0
FR41_4	0.103	0.022	4.615	0
FR41_5	0.028	0.024	1.185	0.236
FR41_6	-0.102	0.022	-4.726	0
FR41_7	0.043	0.023	1.902	0.057
FR41_8	-0.614	0.022	-28.285	0
FR41_9	-0.047	0.022	-2.097	0.036
FR41_10	0.032	0.027	1.18	0.238
FR41_11	-0.02	0.021	-0.945	0.345
FR41_12	-0.019	0.023	-0.848	0.397
FR41_13	0.543	0.027	20.334	0
FR41_14	0.11	0.023	4.843	0
FR41_15	-0.047	0.027	-1.742	0.081
FR41_16	-0.094	0.027	-3.492	0
FR41_17	0.08	0.024	3.367	0.001
FR41_18	-0.172	0.031	-5.621	0
FR41_19	0.006	0.026	0.224	0.823
FR41_20	0.018	0.018	0.988	0.323
FR41_1	-0.088	0.026	-3.364	0.001
FR41_22	0.1	0.026	3.804	0
FR41_23	-0.496	0.027	-18.59	0
FR41_24	-0.06	0.025	-2.392	0.017
FR41_25	0.098	0.024	4.02	0
FR41_26	-0.057	0.019	-2.973	0.003
FR41_27	-0.047	0.029	-1.6	0.11
FR41_28	0.314	0.026	12.226	0
FR41_29	-0.123	0.031	-4.02	0
FR41_30	0.067	0.023	2.936	0.003
FR41_31	-0.132	0.026	-5.055	0
FR41_32	0.092	0.026	3.481	0
FR41_33	-0.175	0.029	-6.066	0
FR41_34	0.029	0.023	1.279	0.201
FR41_35	0.012	0.024	0.504	0.614
FR41_36	-0.126	0.024	-5.173	0
FR41_37	-0.019	0.02	-0.95	0.342
FR41_38	0.179	0.03	6.054	0
FR41_39	0.005	0.021	0.223	0.824
FR41_40	0.012	0.021	0.596	0.551
FR41_41	-0.049	0.02	-2.503	0.012
FR41_42	-0.029	0.023	-1.253	0.21
FR41_43	0.562	0.025	22.274	0
FR41_44	-0.078	0.028	-2.762	0.006
FR41_45	0.008	0.022	0.361	0.718
FR41_46	-0.093	0.025	-3.638	0
FR41_47	0.037	0.026	1.42	0.156
FR41_48	-0.455	0.025	-18.019	0
FR41_49	0.213	0.022	9.563	0
FR41_50	-0.045	0.019	-2.389	0.017
FR41_51	0.001	0.021	0.028	0.978
FR41_52	0.129	0.024	5.455	0
FR41_53	0.369	0.025	14.521	0
FR41_54	-0.088	0.028	-3.13	0.002
FR41_55	0.029	0.02	1.418	0.156
FR41_56	0.079	0.026	3.011	0.003
FR41_57	-0.133	0.032	-4.172	0
FR41_58	0.484	0.027	17.751	0
FR41_59	0.039	0.026	1.488	0.137
FR41_60	0.2	0.025	8.062	0
F4 BY
FR41_21	0.123	0.023	5.252	0
FR41_2	-0.092	0.033	-2.82	0.005
FR41_3	0.289	0.034	8.6	0
FR41_4	0.174	0.045	3.895	0
FR41_5	0.434	0.05	8.589	0
FR41_6	-0.136	0.026	-5.336	0
FR41_7	-0.099	0.021	-4.64	0
FR41_8	0.093	0.021	4.544	0
FR41_9	-0.197	0.048	-4.069	0
FR41_10	0.374	0.043	8.667	0
FR41_11	0.069	0.021	3.258	0.001
FR41_12	0.026	0.022	1.197	0.231
FR41_13	0.082	0.031	2.635	0.008
FR41_14	-0.031	0.036	-0.874	0.382
FR41_15	-0.441	0.03	-14.881	0
FR41_16	0.038	0.034	1.131	0.258
FR41_17	0.121	0.029	4.177	0
FR41_18	0.105	0.034	3.117	0.002
FR41_19	0.122	0.042	2.932	0.003
FR41_20	0.587	0.045	12.965	0
FR41_1	-0.014	0.031	-0.455	0.649
FR41_22	-0.092	0.039	-2.326	0.02
FR41_23	0.023	0.024	0.965	0.335
FR41_24	-0.047	0.039	-1.214	0.225
FR41_25	0.53	0.031	16.845	0
FR41_26	-0.086	0.025	-3.403	0.001
FR41_27	0.164	0.031	5.359	0
FR41_28	-0.061	0.033	-1.841	0.066
FR41_29	0.243	0.033	7.428	0
FR41_30	-0.532	0.036	-14.647	0
FR41_31	0.056	0.03	1.834	0.067
FR41_32	0.063	0.047	1.318	0.187
FR41_33	-0.095	0.035	-2.682	0.007
FR41_34	0.183	0.031	5.861	0
FR41_35	0.544	0.04	13.5	0
FR41_36	0.091	0.034	2.642	0.008
FR41_37	0.081	0.02	4.06	0
FR41_38	0.059	0.035	1.661	0.097
FR41_39	-0.039	0.036	-1.075	0.282
FR41_40	0.543	0.047	11.562	0
FR41_41	-0.179	0.027	-6.518	0
FR41_42	-0.054	0.025	-2.172	0.03
FR41_43	0.001	0.025	0.048	0.961
FR41_44	0.261	0.032	8.148	0
FR41_45	-0.494	0.046	-10.637	0
FR41_46	-0.05	0.031	-1.641	0.101
FR41_47	-0.066	0.056	-1.173	0.241
FR41_48	0.009	0.026	0.336	0.737
FR41_49	0.223	0.044	5.035	0
FR41_50	0.606	0.029	21.195	0
FR41_51	-0.168	0.03	-5.697	0
FR41_52	0.237	0.034	6.885	0
FR41_53	0.255	0.031	8.347	0
FR41_54	0.06	0.031	1.923	0.055
FR41_55	-0.511	0.05	-10.282	0
FR41_56	-0.05	0.031	-1.6	0.11
FR41_57	0.058	0.039	1.496	0.135
FR41_58	-0.058	0.037	-1.563	0.118
FR41_59	-0.118	0.048	-2.479	0.013
FR41_60	0.446	0.032	13.906	0
F5 BY
FR41_21	0.009	0.027	0.323	0.747
FR41_2	0.007	0.046	0.143	0.886
FR41_3	-0.002	0.029	-0.055	0.956
FR41_4	-0.435	0.037	-11.621	0
FR41_5	-0.238	0.04	-5.997	0
FR41_6	-0.031	0.021	-1.445	0.148
FR41_7	-0.167	0.048	-3.456	0.001
FR41_8	0.009	0.024	0.381	0.703
FR41_9	0.385	0.029	13.101	0
FR41_10	-0.118	0.036	-3.242	0.001
FR41_11	-0.002	0.025	-0.099	0.921
FR41_12	0.158	0.049	3.258	0.001
FR41_13	-0.138	0.027	-5.06	0
FR41_14	0.534	0.027	19.498	0
FR41_15	-0.056	0.039	-1.441	0.15
FR41_16	-0.039	0.026	-1.493	0.135
FR41_17	-0.273	0.05	-5.424	0
FR41_18	-0.068	0.032	-2.141	0.032
FR41_19	-0.385	0.04	-9.507	0
FR41_20	-0.215	0.055	-3.95	0
FR41_1	0.08	0.023	3.489	0
FR41_22	0.27	0.032	8.447	0
FR41_23	0.19	0.024	7.76	0
FR41_24	0.48	0.025	18.945	0
FR41_25	0.201	0.047	4.247	0
FR41_26	-0.002	0.018	-0.125	0.9
FR41_27	0.125	0.028	4.479	0
FR41_28	0.091	0.035	2.602	0.009
FR41_29	0.018	0.034	0.529	0.596
FR41_30	0.088	0.044	1.997	0.046
FR41_31	0.127	0.022	5.648	0
FR41_32	0.335	0.041	8.198	0
FR41_33	0.293	0.033	8.963	0
FR41_34	-0.342	0.047	-7.23	0
FR41_35	0.263	0.054	4.887	0
FR41_36	0.175	0.028	6.142	0
FR41_37	-0.177	0.056	-3.155	0.002
FR41_38	-0.117	0.031	-3.813	0
FR41_39	0.592	0.032	18.605	0
FR41_40	-0.208	0.051	-4.049	0
FR41_41	-0.004	0.023	-0.157	0.875
FR41_42	0.146	0.043	3.412	0.001
FR41_43	0.026	0.023	1.106	0.269
FR41_44	0.328	0.027	12.151	0
FR41_45	0.157	0.042	3.759	0
FR41_46	0.013	0.024	0.559	0.576
FR41_47	0.337	0.039	8.685	0
FR41_48	0.038	0.023	1.628	0.104
FR41_49	-0.477	0.041	-11.644	0
FR41_50	-0.039	0.053	-0.743	0.457
FR41_51	-0.006	0.021	-0.263	0.793
FR41_52	0.164	0.048	3.411	0.001
FR41_53	0.109	0.04	2.756	0.006
FR41_54	0.254	0.025	10.214	0
FR41_55	0.233	0.044	5.329	0
FR41_56	0.018	0.027	0.676	0.499
FR41_57	-0.1	0.029	-3.425	0.001
FR41_58	0.255	0.026	9.871	0
FR41_59	0.506	0.026	19.363	0
FR41_60	0.288	0.037	7.76	0
RI BY
FR41_21	0.158	0.007	22.866	0
FR41_2	0.163	0.007	22.799	0
FR41_3	0.152	0.007	22.935	0
FR41_4	0.204	0.009	22.386	0
FR41_5	0.188	0.008	22.942	0
FR41_6	0.166	0.007	22.524	0
FR41_7	0.179	0.008	22.625	0
FR41_8	0.139	0.006	22.613	0
FR41_9	0.177	0.008	23.103	0
FR41_10	0.179	0.008	22.46	0
FR41_11	0.158	0.007	22.635	0
FR41_12	0.166	0.007	22.788	0
FR41_13	0.166	0.007	22.432	0
FR41_14	0.169	0.007	22.622	0
FR41_15	0.155	0.007	22.883	0
FR41_16	0.146	0.006	22.753	0
FR41_17	0.191	0.008	22.472	0
FR41_18	0.16	0.007	22.361	0
FR41_19	0.168	0.007	22.71	0
FR41_20	0.198	0.009	22.493	0
FR41_1	0.157	0.007	22.869	0
FR41_22	0.162	0.007	22.8	0
FR41_23	0.152	0.007	22.57	0
FR41_24	0.162	0.007	22.659	0
FR41_25	0.176	0.008	22.652	0
FR41_26	0.159	0.007	22.315	0
FR41_27	0.163	0.007	22.327	0
FR41_28	0.138	0.006	22.832	0
FR41_29	0.163	0.007	22.437	0
FR41_30	0.162	0.007	22.803	0
FR41_31	0.157	0.007	22.98	0
FR41_32	0.174	0.008	22.821	0
FR41_33	0.178	0.008	22.934	0
FR41_34	0.216	0.009	23.281	0
FR41_35	0.167	0.007	22.402	0
FR41_36	0.159	0.007	22.192	0
FR41_37	0.202	0.009	22.557	0
FR41_38	0.151	0.007	22.709	0
FR41_39	0.167	0.007	22.485	0
FR41_40	0.187	0.008	22.391	0
FR41_41	0.164	0.007	22.87	0
FR41_42	0.166	0.007	22.72	0
FR41_43	0.158	0.007	22.54	0
FR41_44	0.176	0.008	22.449	0
FR41_45	0.164	0.007	23.07	0
FR41_46	0.158	0.007	22.927	0
FR41_47	0.155	0.007	22.785	0
FR41_48	0.151	0.007	22.572	0
FR41_49	0.19	0.008	22.668	0
FR41_50	0.199	0.009	22.792	0
FR41_51	0.163	0.007	22.409	0
FR41_52	0.18	0.008	22.722	0
FR41_53	0.176	0.008	22.61	0
FR41_54	0.161	0.007	22.544	0
FR41_55	0.165	0.007	22.961	0
FR41_56	0.151	0.007	22.307	0
FR41_57	0.154	0.007	22.529	0
FR41_58	0.152	0.007	22.56	0
FR41_59	0.167	0.007	22.624	0
FR41_60	0.163	0.007	22.613	0

## Sheet: BFI scale (EFA)
STANDARDIZED MODEL RESULTS																				% of factor loadings <|.10|	0.354545
STDYX Standardization											congruence c:		0.729221							% of factor loadings >|.40|	0.159091
Quartimin Rotation, MLR estimation, n=1428											Pearson's r:		0.666013
				Two-Tailed
	Estimate	S.E.	Est./S.E.	P-Value								Note: values >|.25| in red
												absolute values, columns rearranged						perfect simple structure matrix
F1 BY						F1	F2	F3	F4	F5		F1 (E?)	F3 (A)	F4 (C)	F2 (?)	F5 (O)
Z12_1	-0.386	0.287	-1.345	0.179		-0.386	0.418	-0.067	0.068	0.14		0.386	0.067	0.068	0.418	0.14		1	0	0	0	0
Z12_6	0.651	0.071	9.114	0		0.651	-0.076	0.014	0.192	-0.083		0.651	0.014	0.192	0.076	0.083		1	0	0	0	0
Z12_11	-0.294	0.143	-2.055	0.04		-0.294	0.212	0.085	0.287	0.322		0.294	0.085	0.287	0.212	0.322		1	0	0	0	0
Z12_16	-0.261	0.218	-1.198	0.231		-0.261	0.32	0.074	0.124	0.385		0.261	0.074	0.124	0.32	0.385		1	0	0	0	0
Z12_21	0.653	0.061	10.616	0		0.653	-0.061	0.106	0.1	-0.068		0.653	0.106	0.1	0.061	0.068		1	0	0	0	0
Z12_26	-0.298	0.096	-3.09	0.002		-0.298	0.118	0.352	0.44	0.147		0.298	0.352	0.44	0.118	0.147		1	0	0	0	0
Z12_31	0.656	0.037	17.836	0		0.656	0.038	0.035	-0.112	0.09		0.656	0.035	0.112	0.038	0.09		1	0	0	0	0
Z12_36	-0.44	0.32	-1.377	0.169		-0.44	0.47	-0.03	0.065	0.119		0.44	0.03	0.065	0.47	0.119		1	0	0	0	0
Z12_2	-0.004	0.133	-0.033	0.974		-0.004	0.128	0.554	0.019	0.027		0.004	0.554	0.019	0.128	0.027		0	1	0	0	0
Z12_7	0.201	0.168	1.194	0.232		0.201	0.288	-0.375	0.239	0.096		0.201	0.375	0.239	0.288	0.096		0	1	0	0	0
Z12_12	0.013	0.156	0.081	0.936		0.013	0.157	0.588	-0.147	0.022		0.013	0.588	0.147	0.157	0.022		0	1	0	0	0
Z12_17	0.122	0.2	0.609	0.543		0.122	0.356	-0.416	0.034	0.098		0.122	0.416	0.034	0.356	0.098		0	1	0	0	0
Z12_22	0.08	0.215	0.371	0.711		0.08	0.372	-0.353	0.138	0.125		0.08	0.353	0.138	0.372	0.125		0	1	0	0	0
Z12_27	0.156	0.031	4.997	0		0.156	-0.094	0.706	0.073	0.055		0.156	0.706	0.073	0.094	0.055		0	1	0	0	0
Z12_32	0.261	0.149	1.757	0.079		0.261	0.263	-0.48	0.182	0.231		0.261	0.48	0.182	0.263	0.231		0	1	0	0	0
Z12_37	0.16	0.038	4.232	0		0.16	-0.039	0.703	0.04	0.017		0.16	0.703	0.04	0.039	0.017		0	1	0	0	0
Z12_42	0.067	0.114	0.586	0.558		0.067	0.193	-0.175	0.161	0.22		0.067	0.175	0.161	0.193	0.22		0	1	0	0	0
Z12_3	0.097	0.025	3.869	0		0.097	0.015	-0.074	0.697	-0.055		0.097	0.074	0.697	0.015	0.055		0	0	1	0	0
Z12_8	0.092	0.158	0.58	0.562		0.092	0.202	0.404	-0.289	0.06		0.092	0.404	0.289	0.202	0.06		0	0	1	0	0
Z12_13	0.115	0.031	3.649	0		0.115	0.026	-0.051	0.689	-0.045		0.115	0.051	0.689	0.026	0.045		0	0	1	0	0
Z12_18	0.066	0.204	0.325	0.745		0.066	0.307	0.214	-0.424	0.107		0.066	0.214	0.424	0.307	0.107		0	0	1	0	0
Z12_23	0.142	0.219	0.649	0.516		0.142	0.318	0.263	-0.423	0.087		0.142	0.263	0.423	0.318	0.087		0	0	1	0	0
Z12_28	-0.012	0.035	-0.345	0.73		-0.012	-0.044	0.09	0.636	0.102		0.012	0.09	0.636	0.044	0.102		0	0	1	0	0
Z12_33	0.015	0.048	0.308	0.758		0.015	0.06	0.027	0.689	0.02		0.015	0.027	0.689	0.06	0.02		0	0	1	0	0
Z12_38	-0.121	0.052	-2.318	0.02		-0.121	0.05	0.157	0.389	0.335		0.121	0.157	0.389	0.05	0.335		0	0	1	0	0
Z12_43	0.233	0.248	0.939	0.348		0.233	0.35	0.185	-0.391	-0.029		0.233	0.185	0.391	0.35	0.029		0	0	1	0	0
Z12_4	0.517	0.11	4.676	0		0.517	0.105	0.196	-0.155	-0.006		0.517	0.196	0.155	0.105	0.006		0	0	0	1	0
Z12_9	-0.103	0.068	-1.513	0.13		-0.103	0.138	0.021	0.275	0.117		0.103	0.021	0.275	0.138	0.117		0	0	0	1	0
Z12_14	0.332	0.218	1.525	0.127		0.332	0.251	0.298	-0.045	-0.038		0.332	0.298	0.045	0.251	0.038		0	0	0	1	0
Z12_19	0.479	0.116	4.122	0		0.479	0.122	0.015	0.022	0.111		0.479	0.015	0.022	0.122	0.111		0	0	0	1	0
Z12_24	-0.099	0.061	-1.622	0.105		-0.099	0.137	-0.125	0.293	0.124		0.099	0.125	0.293	0.137	0.124		0	0	0	1	0
Z12_29	0.234	0.177	1.323	0.186		0.234	0.19	0.409	-0.178	0.065		0.234	0.409	0.178	0.19	0.065		0	0	0	1	0
Z12_34	-0.061	0.047	-1.298	0.194		-0.061	0.104	-0.116	0.449	0.078		0.061	0.116	0.449	0.104	0.078		0	0	0	1	0
Z12_39	0.452	0.197	2.289	0.022		0.452	0.228	0.234	-0.186	-0.03		0.452	0.234	0.186	0.228	0.03		0	0	0	1	0
Z12_5	-0.179	0.104	-1.723	0.085		-0.179	0.135	0.167	0.071	0.557		0.179	0.167	0.071	0.135	0.557		0	0	0	0	1
Z12_10	-0.208	0.077	-2.702	0.007		-0.208	0.109	-0.03	0.194	0.474		0.208	0.03	0.194	0.109	0.474		0	0	0	0	1
Z12_15	0.237	0.063	3.757	0		0.237	0.058	-0.018	0.117	0.479		0.237	0.018	0.117	0.058	0.479		0	0	0	0	1
Z12_20	-0.003	0.124	-0.026	0.979		-0.003	0.16	0.032	-0.018	0.608		0.003	0.032	0.018	0.16	0.608		0	0	0	0	1
Z12_25	-0.18	0.077	-2.348	0.019		-0.18	0.098	0.172	0.173	0.535		0.18	0.172	0.173	0.098	0.535		0	0	0	0	1
Z12_30	0.158	0.059	2.683	0.007		0.158	-0.127	-0.087	-0.059	0.755		0.158	0.087	0.059	0.127	0.755		0	0	0	0	1
Z12_35	0.248	0.193	1.285	0.199		0.248	0.297	-0.031	0.22	-0.418		0.248	0.031	0.22	0.297	0.418		0	0	0	0	1
Z12_40	-0.06	0.082	-0.729	0.466		-0.06	0.103	0.108	0.08	0.597		0.06	0.108	0.08	0.103	0.597		0	0	0	0	1
Z12_41	0.069	0.155	0.447	0.655		0.069	0.253	0.208	0.17	-0.567		0.069	0.208	0.17	0.253	0.567		0	0	0	0	1
Z12_44	0.125	0.027	4.612	0		0.125	-0.037	-0.026	-0.059	0.629		0.125	0.026	0.059	0.037	0.629		0	0	0	0	1
F2 BY
Z12_1	0.418	0.185	2.266	0.023
Z12_6	-0.076	0.278	-0.272	0.786
Z12_11	0.212	0.223	0.95	0.342
Z12_16	0.32	0.195	1.636	0.102
Z12_21	-0.061	0.261	-0.235	0.814
Z12_26	0.118	0.254	0.467	0.641
Z12_31	0.038	0.305	0.123	0.902
Z12_36	0.47	0.221	2.125	0.034
Z12_2	0.128	0.088	1.456	0.145
Z12_7	0.288	0.138	2.086	0.037
Z12_12	0.157	0.078	2.004	0.045
Z12_17	0.356	0.1	3.567	0
Z12_22	0.372	0.072	5.145	0
Z12_27	-0.094	0.047	-2.019	0.043
Z12_32	0.263	0.173	1.521	0.128
Z12_37	-0.039	0.047	-0.823	0.41
Z12_42	0.193	0.053	3.625	0
Z12_3	0.015	0.059	0.256	0.798
Z12_8	0.202	0.054	3.748	0
Z12_13	0.026	0.065	0.405	0.686
Z12_18	0.307	0.07	4.382	0
Z12_23	0.318	0.059	5.421	0
Z12_28	-0.044	0.064	-0.691	0.49
Z12_33	0.06	0.04	1.516	0.129
Z12_38	0.05	0.15	0.329	0.742
Z12_43	0.35	0.114	3.077	0.002
Z12_4	0.105	0.276	0.382	0.702
Z12_9	0.138	0.189	0.73	0.465
Z12_14	0.251	0.194	1.299	0.194
Z12_19	0.122	0.274	0.448	0.654
Z12_24	0.137	0.166	0.827	0.408
Z12_29	0.19	0.112	1.693	0.091
Z12_34	0.104	0.156	0.664	0.507
Z12_39	0.228	0.257	0.886	0.375
Z12_5	0.135	0.196	0.691	0.489
Z12_10	0.109	0.172	0.635	0.525
Z12_15	0.058	0.101	0.574	0.566
Z12_20	0.16	0.069	2.303	0.021
Z12_25	0.098	0.208	0.469	0.639
Z12_30	-0.127	0.088	-1.433	0.152
Z12_35	0.297	0.15	1.978	0.048
Z12_40	0.103	0.129	0.8	0.424
Z12_41	0.253	0.044	5.815	0
Z12_44	-0.037	0.059	-0.619	0.536
F3 BY
Z12_1	-0.067	0.06	-1.117	0.264
Z12_6	0.014	0.041	0.326	0.744
Z12_11	0.085	0.037	2.303	0.021
Z12_16	0.074	0.056	1.305	0.192
Z12_21	0.106	0.048	2.213	0.027
Z12_26	0.352	0.03	11.861	0
Z12_31	0.035	0.062	0.568	0.57
Z12_36	-0.03	0.066	-0.458	0.647
Z12_2	0.554	0.053	10.473	0
Z12_7	-0.375	0.068	-5.504	0
Z12_12	0.588	0.06	9.873	0
Z12_17	-0.416	0.082	-5.084	0
Z12_22	-0.353	0.079	-4.441	0
Z12_27	0.706	0.026	27.61	0
Z12_32	-0.48	0.064	-7.443	0
Z12_37	0.703	0.032	22.321	0
Z12_42	-0.175	0.052	-3.363	0.001
Z12_3	-0.074	0.028	-2.652	0.008
Z12_8	0.404	0.076	5.305	0
Z12_13	-0.051	0.028	-1.794	0.073
Z12_18	0.214	0.097	2.213	0.027
Z12_23	0.263	0.102	2.566	0.01
Z12_28	0.09	0.031	2.896	0.004
Z12_33	0.027	0.026	1.051	0.293
Z12_38	0.157	0.031	5.108	0
Z12_43	0.185	0.105	1.756	0.079
Z12_4	0.196	0.071	2.781	0.005
Z12_9	0.021	0.048	0.443	0.658
Z12_14	0.298	0.088	3.375	0.001
Z12_19	0.015	0.063	0.237	0.813
Z12_24	-0.125	0.046	-2.708	0.007
Z12_29	0.409	0.076	5.4	0
Z12_34	-0.116	0.041	-2.845	0.004
Z12_39	0.234	0.09	2.604	0.009
Z12_5	0.167	0.037	4.561	0
Z12_10	-0.03	0.028	-1.054	0.292
Z12_15	-0.018	0.042	-0.429	0.668
Z12_20	0.032	0.044	0.744	0.457
Z12_25	0.172	0.033	5.233	0
Z12_30	-0.087	0.041	-2.131	0.033
Z12_35	-0.031	0.082	-0.373	0.709
Z12_40	0.108	0.037	2.885	0.004
Z12_41	0.208	0.077	2.694	0.007
Z12_44	-0.026	0.031	-0.816	0.414
F4 BY
Z12_1	0.068	0.036	1.886	0.059
Z12_6	0.192	0.023	8.532	0
Z12_11	0.287	0.035	8.278	0
Z12_16	0.124	0.036	3.461	0.001
Z12_21	0.1	0.024	4.197	0
Z12_26	0.44	0.032	13.539	0
Z12_31	-0.112	0.026	-4.353	0
Z12_36	0.065	0.041	1.578	0.114
Z12_2	0.019	0.03	0.634	0.526
Z12_7	0.239	0.038	6.34	0
Z12_12	-0.147	0.032	-4.63	0
Z12_17	0.034	0.043	0.806	0.42
Z12_22	0.138	0.044	3.112	0.002
Z12_27	0.073	0.022	3.243	0.001
Z12_32	0.182	0.033	5.565	0
Z12_37	0.04	0.022	1.832	0.067
Z12_42	0.161	0.037	4.356	0
Z12_3	0.697	0.026	26.471	0
Z12_8	-0.289	0.038	-7.611	0
Z12_13	0.689	0.026	26.593	0
Z12_18	-0.424	0.05	-8.519	0
Z12_23	-0.423	0.045	-9.32	0
Z12_28	0.636	0.025	25.501	0
Z12_33	0.689	0.023	29.421	0
Z12_38	0.389	0.031	12.412	0
Z12_43	-0.391	0.042	-9.227	0
Z12_4	-0.155	0.031	-4.94	0
Z12_9	0.275	0.048	5.741	0
Z12_14	-0.045	0.036	-1.233	0.217
Z12_19	0.022	0.034	0.631	0.528
Z12_24	0.293	0.047	6.185	0
Z12_29	-0.178	0.032	-5.49	0
Z12_34	0.449	0.042	10.598	0
Z12_39	-0.186	0.035	-5.312	0
Z12_5	0.071	0.033	2.137	0.033
Z12_10	0.194	0.031	6.219	0
Z12_15	0.117	0.035	3.373	0.001
Z12_20	-0.018	0.031	-0.574	0.566
Z12_25	0.173	0.034	5.144	0
Z12_30	-0.059	0.042	-1.395	0.163
Z12_35	0.22	0.046	4.793	0
Z12_40	0.08	0.032	2.462	0.014
Z12_41	0.17	0.049	3.493	0
Z12_44	-0.059	0.034	-1.706	0.088
F5 BY
Z12_1	0.14	0.033	4.242	0
Z12_6	-0.083	0.059	-1.413	0.158
Z12_11	0.322	0.06	5.391	0
Z12_16	0.385	0.059	6.506	0
Z12_21	-0.068	0.063	-1.075	0.282
Z12_26	0.147	0.053	2.772	0.006
Z12_31	0.09	0.045	1.98	0.048
Z12_36	0.119	0.035	3.359	0.001
Z12_2	0.027	0.031	0.881	0.378
Z12_7	0.096	0.039	2.442	0.015
Z12_12	0.022	0.029	0.752	0.452
Z12_17	0.098	0.054	1.791	0.073
Z12_22	0.125	0.055	2.256	0.024
Z12_27	0.055	0.028	1.987	0.047
Z12_32	0.231	0.038	6.037	0
Z12_37	0.017	0.026	0.676	0.499
Z12_42	0.22	0.052	4.249	0
Z12_3	-0.055	0.026	-2.103	0.035
Z12_8	0.06	0.049	1.231	0.218
Z12_13	-0.045	0.025	-1.812	0.07
Z12_18	0.107	0.069	1.554	0.12
Z12_23	0.087	0.06	1.433	0.152
Z12_28	0.102	0.033	3.114	0.002
Z12_33	0.02	0.027	0.757	0.449
Z12_38	0.335	0.055	6.079	0
Z12_43	-0.029	0.034	-0.858	0.391
Z12_4	-0.006	0.037	-0.147	0.883
Z12_9	0.117	0.105	1.119	0.263
Z12_14	-0.038	0.044	-0.872	0.383
Z12_19	0.111	0.044	2.528	0.011
Z12_24	0.124	0.097	1.281	0.2
Z12_29	0.065	0.03	2.142	0.032
Z12_34	0.078	0.097	0.811	0.418
Z12_39	-0.03	0.041	-0.746	0.456
Z12_5	0.557	0.07	7.957	0
Z12_10	0.474	0.057	8.347	0
Z12_15	0.479	0.04	11.991	0
Z12_20	0.608	0.048	12.687	0
Z12_25	0.535	0.074	7.231	0
Z12_30	0.755	0.039	19.309	0
Z12_35	-0.418	0.038	-10.883	0
Z12_40	0.597	0.067	8.958	0
Z12_41	-0.567	0.061	-9.297	0
Z12_44	0.629	0.03	21.105	0

## Sheet: BFI scale (RI-EFA)
STANDARDIZED MODEL RESULTS																				% of factor loadings <|.10|	0.545455
STDYX Standardization													congruence c:		0.89868					% of factor loadings >|.40|	0.172727
Quartimin Rotation, MLR estimation, n=1428													Pearson's r:		0.903028
				Two-Tailed
	Estimate	S.E.	Est./S.E.	P-Value										Note: values >|.25| in red
														absolute values, columns rearranged						perfect simple structure matrix
F1 BY						F1	F2	F3	F4	F5	RI/ARS			F1 (E)	F2 (A)	F3 (C)	F5 (N)	F4 (O)
Z12_1	0.607	0.032	19.137	0		0.607	-0.134	-0.017	0.05	0.021	0.281	0.078961		0.607	0.134	0.017	0.021	0.05		1	0	0	0	0
Z12_6	-0.651	0.029	-22.791	0		-0.651	-0.026	0.054	-0.041	-0.038	0.253	0.064009		0.651	0.026	0.054	0.038	0.041		1	0	0	0	0
Z12_11	0.341	0.043	7.919	0		0.341	0.071	0.145	0.269	-0.145	0.281	0.078961		0.341	0.071	0.145	0.145	0.269		1	0	0	0	0
Z12_16	0.399	0.045	8.959	0		0.399	0.016	-0.002	0.334	-0.046	0.279	0.077841		0.399	0.016	0.002	0.046	0.334		1	0	0	0	0
Z12_21	-0.667	0.027	-24.412	0		-0.667	0.049	-0.058	-0.027	-0.043	0.246	0.060516		0.667	0.049	0.058	0.043	0.027		1	0	0	0	0
Z12_26	0.282	0.04	7.008	0		0.282	0.35	0.264	0.112	-0.176	0.289	0.083521		0.282	0.35	0.264	0.176	0.112		1	0	0	0	0
Z12_31	-0.514	0.033	-15.493	0		-0.514	-0.071	-0.182	0.111	0.161	0.251	0.063001		0.514	0.071	0.182	0.161	0.111		1	0	0	0	0
Z12_36	0.658	0.032	20.784	0		0.658	-0.103	-0.047	0.033	-0.005	0.281	0.078961		0.658	0.103	0.047	0.005	0.033		1	0	0	0	0
Z12_2	0.13	0.035	3.711	0		0.13	0.454	-0.063	0.004	0.142	0.263	0.069169		0.13	0.454	0.063	0.142	0.004		0	1	0	0	0
Z12_7	0.03	0.036	0.847	0.397		0.03	-0.423	0.161	0.077	0.065	0.309	0.095481		0.03	0.423	0.161	0.065	0.077		0	1	0	0	0
Z12_12	0.13	0.035	3.77	0		0.13	0.46	-0.207	0.003	0.195	0.265	0.070225		0.13	0.46	0.207	0.195	0.003		0	1	0	0	0
Z12_17	0.07	0.036	1.947	0.051		0.07	-0.477	-0.096	0.054	-0.046	0.273	0.074529		0.07	0.477	0.096	0.046	0.054		0	1	0	0	0
Z12_22	0.117	0.038	3.092	0.002		0.117	-0.417	-0.022	0.073	-0.069	0.318	0.101124		0.117	0.417	0.022	0.069	0.073		0	1	0	0	0
Z12_27	-0.167	0.027	-6.197	0		-0.167	0.633	-0.02	0.061	0.068	0.247	0.061009		0.167	0.633	0.02	0.068	0.061		0	1	0	0	0
Z12_32	-0.041	0.033	-1.267	0.205		-0.041	-0.524	0.102	0.2	0.032	0.314	0.098596		0.041	0.524	0.102	0.032	0.2		0	1	0	0	0
Z12_37	-0.134	0.026	-5.054	0		-0.134	0.613	-0.06	0.02	0.095	0.257	0.066049		0.134	0.613	0.06	0.095	0.02		0	1	0	0	0
Z12_42	0.051	0.043	1.193	0.233		0.051	-0.211	0.05	0.176	-0.051	0.287	0.082369		0.051	0.211	0.05	0.051	0.176		0	1	0	0	0
Z12_3	0.008	0.025	0.325	0.745		0.008	-0.036	0.662	-0.048	0.042	0.309	0.095481		0.008	0.036	0.662	0.042	0.048		0	0	1	0	0
Z12_8	0.003	0.031	0.105	0.916		0.003	0.269	-0.445	0.014	0.018	0.264	0.069696		0.003	0.269	0.445	0.018	0.014		0	0	1	0	0
Z12_13	0.011	0.029	0.375	0.707		0.011	-0.021	0.664	-0.033	0.079	0.317	0.100489		0.011	0.021	0.664	0.079	0.033		0	0	1	0	0
Z12_18	0.049	0.036	1.37	0.171		0.049	0.066	-0.607	0.049	-0.03	0.239	0.057121		0.049	0.066	0.607	0.03	0.049		0	0	1	0	0
Z12_23	0.013	0.031	0.401	0.688		0.013	0.097	-0.611	0.03	0.024	0.248	0.061504		0.013	0.097	0.611	0.024	0.03		0	0	1	0	0
Z12_28	0.008	0.032	0.24	0.81		0.008	0.133	0.54	0.094	-0.097	0.29	0.0841		0.008	0.133	0.54	0.097	0.094		0	0	1	0	0
Z12_33	0.059	0.031	1.9	0.057		0.059	0.055	0.588	0.018	-0.051	0.314	0.098596		0.059	0.055	0.588	0.051	0.018		0	0	1	0	0
Z12_38	0.125	0.044	2.865	0.004		0.125	0.162	0.278	0.31	-0.104	0.296	0.087616		0.125	0.162	0.278	0.104	0.31		0	0	1	0	0
Z12_43	0.025	0.033	0.754	0.451		0.025	0.011	-0.481	-0.059	0.21	0.271	0.073441		0.025	0.011	0.481	0.21	0.059		0	0	1	0	0
Z12_4	-0.254	0.038	-6.691	0		-0.254	0.063	-0.114	0.027	0.404	0.258	0.066564		0.254	0.063	0.114	0.404	0.027		0	0	0	1	0
Z12_9	-0.049	0.03	-1.66	0.097		-0.049	0.028	-0.088	0.04	-0.561	0.276	0.076176		0.049	0.028	0.088	0.561	0.04		0	0	0	1	0
Z12_14	0.031	0.04	0.778	0.436		0.031	0.146	-0.01	-0.018	0.492	0.285	0.081225		0.031	0.146	0.01	0.492	0.018		0	0	0	1	0
Z12_19	-0.187	0.043	-4.406	0		-0.187	-0.091	0.087	0.147	0.414	0.255	0.065025		0.187	0.091	0.087	0.414	0.147		0	0	0	1	0
Z12_24	-0.045	0.03	-1.49	0.136		-0.045	-0.109	-0.049	0.044	-0.558	0.29	0.0841		0.045	0.109	0.049	0.558	0.044		0	0	0	1	0
Z12_29	0.015	0.034	0.458	0.647		0.015	0.263	-0.196	0.058	0.329	0.264	0.069696		0.015	0.263	0.196	0.329	0.058		0	0	0	1	0
Z12_34	-0.094	0.031	-2.977	0.003		-0.094	-0.08	0.112	0.016	-0.56	0.299	0.089401		0.094	0.08	0.112	0.56	0.016		0	0	0	1	0
Z12_39	-0.096	0.033	-2.893	0.004		-0.096	0.068	-0.138	-0.005	0.505	0.278	0.077284		0.096	0.068	0.138	0.505	0.005		0	0	0	1	0
Z12_5	0.191	0.048	4.018	0		0.191	0.131	-0.056	0.509	-0.125	0.265	0.070225		0.191	0.131	0.056	0.125	0.509		0	0	0	0	1
Z12_10	0.206	0.038	5.446	0		0.206	-0.029	0.079	0.403	-0.174	0.284	0.080656		0.206	0.029	0.079	0.174	0.403		0	0	0	0	1
Z12_15	-0.11	0.042	-2.607	0.009		-0.11	-0.067	0.088	0.47	0.1	0.263	0.069169		0.11	0.067	0.088	0.1	0.47		0	0	0	0	1
Z12_20	0.128	0.042	3.031	0.002		0.128	-0.032	-0.071	0.569	0.049	0.267	0.071289		0.128	0.032	0.071	0.049	0.569		0	0	0	0	1
Z12_25	0.139	0.044	3.124	0.002		0.139	0.156	0.001	0.484	-0.223	0.282	0.079524		0.139	0.156	0.001	0.223	0.484		0	0	0	0	1
Z12_30	-0.108	0.027	-3.99	0		-0.108	-0.098	0.009	0.686	0.085	0.229	0.052441		0.108	0.098	0.009	0.085	0.686		0	0	0	0	1
Z12_35	-0.041	0.044	-0.939	0.348		-0.041	-0.111	0.072	-0.419	0.062	0.26	0.0676		0.041	0.111	0.072	0.062	0.419		0	0	0	0	1
Z12_40	0.097	0.044	2.206	0.027		0.097	0.071	-0.024	0.558	-0.077	0.262	0.068644		0.097	0.071	0.024	0.077	0.558		0	0	0	0	1
Z12_41	0.025	0.037	0.67	0.503		0.025	0.14	-0.008	-0.547	-0.029	0.228	0.051984		0.025	0.14	0.008	0.029	0.547		0	0	0	0	1
Z12_44	-0.063	0.032	-1.965	0.049		-0.063	-0.059	-0.048	0.564	0.049	0.244	0.059536		0.063	0.059	0.048	0.049	0.564		0	0	0	0	1
						Variance explained by acquiescence						0.0752933
F2 BY
Z12_1	-0.134	0.024	-5.671	0
Z12_6	-0.026	0.026	-1.01	0.312
Z12_11	0.071	0.029	2.435	0.015
Z12_16	0.016	0.029	0.556	0.578
Z12_21	0.049	0.022	2.19	0.029
Z12_26	0.35	0.028	12.378	0
Z12_31	-0.071	0.027	-2.655	0.008
Z12_36	-0.103	0.025	-4.147	0
Z12_2	0.454	0.033	13.939	0
Z12_7	-0.423	0.034	-12.494	0
Z12_12	0.46	0.031	14.706	0
Z12_17	-0.477	0.03	-15.892	0
Z12_22	-0.417	0.033	-12.669	0
Z12_27	0.633	0.027	23.81	0
Z12_32	-0.524	0.03	-17.627	0
Z12_37	0.613	0.026	23.788	0
Z12_42	-0.211	0.035	-5.994	0
Z12_3	-0.036	0.022	-1.652	0.098
Z12_8	0.269	0.03	8.888	0
Z12_13	-0.021	0.023	-0.902	0.367
Z12_18	0.066	0.028	2.355	0.019
Z12_23	0.097	0.028	3.486	0
Z12_28	0.133	0.025	5.303	0
Z12_33	0.055	0.025	2.17	0.03
Z12_38	0.162	0.031	5.305	0
Z12_43	0.011	0.028	0.415	0.678
Z12_4	0.063	0.028	2.241	0.025
Z12_9	0.028	0.029	0.955	0.339
Z12_14	0.146	0.035	4.23	0
Z12_19	-0.091	0.034	-2.676	0.007
Z12_24	-0.109	0.031	-3.569	0
Z12_29	0.263	0.033	7.971	0
Z12_34	-0.08	0.03	-2.642	0.008
Z12_39	0.068	0.03	2.278	0.023
Z12_5	0.131	0.027	4.885	0
Z12_10	-0.029	0.027	-1.079	0.281
Z12_15	-0.067	0.035	-1.91	0.056
Z12_20	-0.032	0.026	-1.211	0.226
Z12_25	0.156	0.027	5.736	0
Z12_30	-0.098	0.028	-3.472	0.001
Z12_35	-0.111	0.034	-3.255	0.001
Z12_40	0.071	0.028	2.475	0.013
Z12_41	0.14	0.033	4.28	0
Z12_44	-0.059	0.029	-2.024	0.043
F3 BY
Z12_1	-0.017	0.027	-0.637	0.524
Z12_6	0.054	0.026	2.093	0.036
Z12_11	0.145	0.036	4.073	0
Z12_16	-0.002	0.034	-0.045	0.964
Z12_21	-0.058	0.026	-2.232	0.026
Z12_26	0.264	0.033	7.896	0
Z12_31	-0.182	0.031	-5.876	0
Z12_36	-0.047	0.026	-1.779	0.075
Z12_2	-0.063	0.034	-1.838	0.066
Z12_7	0.161	0.037	4.402	0
Z12_12	-0.207	0.033	-6.268	0
Z12_17	-0.096	0.035	-2.762	0.006
Z12_22	-0.022	0.038	-0.572	0.567
Z12_27	-0.02	0.026	-0.757	0.449
Z12_32	0.102	0.032	3.206	0.001
Z12_37	-0.06	0.028	-2.188	0.029
Z12_42	0.05	0.037	1.35	0.177
Z12_3	0.662	0.028	23.226	0
Z12_8	-0.445	0.034	-12.989	0
Z12_13	0.664	0.027	24.354	0
Z12_18	-0.607	0.033	-18.673	0
Z12_23	-0.611	0.035	-17.57	0
Z12_28	0.54	0.031	17.403	0
Z12_33	0.588	0.032	18.175	0
Z12_38	0.278	0.034	8.183	0
Z12_43	-0.481	0.035	-13.678	0
Z12_4	-0.114	0.032	-3.576	0
Z12_9	-0.088	0.03	-2.98	0.003
Z12_14	-0.01	0.037	-0.26	0.795
Z12_19	0.087	0.035	2.482	0.013
Z12_24	-0.049	0.03	-1.621	0.105
Z12_29	-0.196	0.035	-5.584	0
Z12_34	0.112	0.035	3.154	0.002
Z12_39	-0.138	0.037	-3.755	0
Z12_5	-0.056	0.029	-1.925	0.054
Z12_10	0.079	0.03	2.651	0.008
Z12_15	0.088	0.036	2.481	0.013
Z12_20	-0.071	0.031	-2.259	0.024
Z12_25	0.001	0.029	0.031	0.976
Z12_30	0.009	0.027	0.347	0.729
Z12_35	0.072	0.04	1.809	0.07
Z12_40	-0.024	0.031	-0.772	0.44
Z12_41	-0.008	0.036	-0.217	0.828
Z12_44	-0.048	0.032	-1.488	0.137
F4 BY
Z12_1	0.05	0.027	1.844	0.065
Z12_6	-0.041	0.025	-1.622	0.105
Z12_11	0.269	0.041	6.488	0
Z12_16	0.334	0.042	7.924	0
Z12_21	-0.027	0.022	-1.199	0.23
Z12_26	0.112	0.037	3.009	0.003
Z12_31	0.111	0.028	3.978	0
Z12_36	0.033	0.031	1.08	0.28
Z12_2	0.004	0.03	0.134	0.893
Z12_7	0.077	0.03	2.537	0.011
Z12_12	0.003	0.026	0.096	0.924
Z12_17	0.054	0.033	1.65	0.099
Z12_22	0.073	0.035	2.095	0.036
Z12_27	0.061	0.023	2.702	0.007
Z12_32	0.2	0.029	6.939	0
Z12_37	0.02	0.023	0.869	0.385
Z12_42	0.176	0.036	4.85	0
Z12_3	-0.048	0.024	-2.025	0.043
Z12_8	0.014	0.029	0.472	0.637
Z12_13	-0.033	0.024	-1.343	0.179
Z12_18	0.049	0.031	1.566	0.117
Z12_23	0.03	0.03	0.996	0.319
Z12_28	0.094	0.029	3.268	0.001
Z12_33	0.018	0.027	0.667	0.505
Z12_38	0.31	0.04	7.816	0
Z12_43	-0.059	0.028	-2.101	0.036
Z12_4	0.027	0.029	0.919	0.358
Z12_9	0.04	0.033	1.236	0.217
Z12_14	-0.018	0.031	-0.589	0.556
Z12_19	0.147	0.034	4.365	0
Z12_24	0.044	0.029	1.524	0.127
Z12_29	0.058	0.03	1.962	0.05
Z12_34	0.016	0.029	0.562	0.574
Z12_39	-0.005	0.026	-0.204	0.838
Z12_5	0.509	0.042	12.1	0
Z12_10	0.403	0.035	11.675	0
Z12_15	0.47	0.034	13.955	0
Z12_20	0.569	0.034	16.822	0
Z12_25	0.484	0.041	11.878	0
Z12_30	0.686	0.027	25.311	0
Z12_35	-0.419	0.039	-10.752	0
Z12_40	0.558	0.039	14.352	0
Z12_41	-0.547	0.035	-15.503	0
Z12_44	0.564	0.03	18.904	0
F5 BY
Z12_1	0.021	0.033	0.652	0.514
Z12_6	-0.038	0.034	-1.136	0.256
Z12_11	-0.145	0.043	-3.395	0.001
Z12_16	-0.046	0.042	-1.108	0.268
Z12_21	-0.043	0.032	-1.351	0.177
Z12_26	-0.176	0.043	-4.144	0
Z12_31	0.161	0.039	4.095	0
Z12_36	-0.005	0.032	-0.16	0.873
Z12_2	0.142	0.041	3.496	0
Z12_7	0.065	0.04	1.633	0.102
Z12_12	0.195	0.038	5.076	0
Z12_17	-0.046	0.038	-1.196	0.232
Z12_22	-0.069	0.042	-1.65	0.099
Z12_27	0.068	0.03	2.269	0.023
Z12_32	0.032	0.037	0.866	0.386
Z12_37	0.095	0.031	3.042	0.002
Z12_42	-0.051	0.048	-1.06	0.289
Z12_3	0.042	0.028	1.511	0.131
Z12_8	0.018	0.034	0.544	0.587
Z12_13	0.079	0.028	2.873	0.004
Z12_18	-0.03	0.037	-0.808	0.419
Z12_23	0.024	0.041	0.593	0.553
Z12_28	-0.097	0.037	-2.655	0.008
Z12_33	-0.051	0.036	-1.416	0.157
Z12_38	-0.104	0.041	-2.529	0.011
Z12_43	0.21	0.045	4.609	0
Z12_4	0.404	0.04	10.026	0
Z12_9	-0.561	0.04	-14.111	0
Z12_14	0.492	0.043	11.378	0
Z12_19	0.414	0.043	9.672	0
Z12_24	-0.558	0.039	-14.479	0
Z12_29	0.329	0.042	7.864	0
Z12_34	-0.56	0.041	-13.722	0
Z12_39	0.505	0.043	11.839	0
Z12_5	-0.125	0.042	-2.959	0.003
Z12_10	-0.174	0.036	-4.901	0
Z12_15	0.1	0.047	2.115	0.034
Z12_20	0.049	0.039	1.245	0.213
Z12_25	-0.223	0.04	-5.517	0
Z12_30	0.085	0.036	2.348	0.019
Z12_35	0.062	0.046	1.355	0.175
Z12_40	-0.077	0.042	-1.853	0.064
Z12_41	-0.029	0.047	-0.627	0.531
Z12_44	0.049	0.043	1.136	0.256
RI BY
Z12_1	0.281	0.01	27.001	0
Z12_6	0.253	0.009	28.273	0
Z12_11	0.281	0.01	26.964	0
Z12_16	0.279	0.01	27.163	0
Z12_21	0.246	0.009	28.179	0
Z12_26	0.289	0.01	27.814	0
Z12_31	0.251	0.009	28.753	0
Z12_36	0.281	0.01	27.411	0
Z12_2	0.263	0.009	29.692	0
Z12_7	0.309	0.012	26.344	0
Z12_12	0.265	0.009	29.542	0
Z12_17	0.273	0.01	27.066	0
Z12_22	0.318	0.012	26.584	0
Z12_27	0.247	0.008	29.874	0
Z12_32	0.314	0.012	26.762	0
Z12_37	0.257	0.009	29.37	0
Z12_42	0.287	0.011	26.512	0
Z12_3	0.309	0.012	26.133	0
Z12_8	0.264	0.009	30.126	0
Z12_13	0.317	0.012	25.875	0
Z12_18	0.239	0.008	28.93	0
Z12_23	0.248	0.009	28.943	0
Z12_28	0.29	0.011	27.17	0
Z12_33	0.314	0.012	25.672	0
Z12_38	0.296	0.011	26.803	0
Z12_43	0.271	0.009	29.696	0
Z12_4	0.258	0.009	28.93	0
Z12_9	0.276	0.01	27.044	0
Z12_14	0.285	0.01	29.072	0
Z12_19	0.255	0.009	28.077	0
Z12_24	0.29	0.011	27.083	0
Z12_29	0.264	0.009	29.265	0
Z12_34	0.299	0.011	26.452	0
Z12_39	0.278	0.01	28.967	0
Z12_5	0.265	0.01	27.735	0
Z12_10	0.284	0.01	27.203	0
Z12_15	0.263	0.01	27.196	0
Z12_20	0.267	0.01	26.989	0
Z12_25	0.282	0.01	27.471	0
Z12_30	0.229	0.008	28.257	0
Z12_35	0.26	0.009	28.094	0
Z12_40	0.262	0.01	27.134	0
Z12_41	0.228	0.008	28.824	0
Z12_44	0.244	0.009	28.327	0
